# Supplementary material for: A Proposed Human Structural Brain Connectivity Matrix in the Center for Morphometric Analysis Harvard-Oxford Atlas Framework: A Historical Perspective and Future Direction for Enhancing the Precision of Human Structural Connectivity with a Novel Neuroanatomical Typology
Source: Dev Neurosci. Author manuscript; Available in PMC 2023 Sep 27. (PMC10526721; doi:10.1159/000530358)
Supplement: Supplementary Table S2 [file NIHMS1907642-supplement-Supplementary_Table_S2.xls]

## Sheet: Supplementary Data S2
Supplementary Data Table S2: Cortico-cortical connections according to parcellation units and fiber bundles for type 4 connections
				Putamen		Caudate		Pallidum		Thalamus
	Amygdala	Hippocampus	Pons	Anterior	Posterior	Head	Body	Anterior	Posterior	A	M	La	Lp	P	LGN	MGN
FP	4	4	4	0	0	4	4	0	0	0	4	0	0	0	0	0
F1	0	4	4	0	0	4	4	0	0	4	4	0	0	0	0	0
F2	4	4	4	0	0	4	4	0	0	4	4	0	0	0	0	0
F3o	4	0	4	0	0	4	4	0	0	4	4	0	0	0	0	0
F3t	0	0	4	0	0	4	4	0	0	0	4	0	0	0	0	0
FOC	4	4	0	0	0	0	0	0	0	0	4	0	0	0	0	0
PRG	4	0	4	4	4	0	0	4	4	0	0	0	0	4	0	0
FMC	4	4	0	0	0	4	4	0	0	0	4	0	0	0	0	0
SC	4	4	0	0	0	4	4	0	0	0	0	0	0	4	0	0
CGa	4	4	4	0	0	4	4	0	0	4	0	0	0	0	0	0
SMC	4	0	4	4	4	0	0	0	0	0	0	0	0	4	0	0
PAC	4	0	4	0	0	4	4	0	0	0	0	0	0	4	0	0
FO	4	0	4	0	0	0	0	0	0	0	4	0	0	0	0	0
CO	0	0	4	0	0	0	0	0	0	0	0	4	4	0	0	0
POG	0	0	4	4	4	0	0	4	4	0	0	0	0	4	0	0
SPL	4	4	4	4	4	0	0	0	0	0	0	0	4	0	0	0
SGa	4	4	4	0	0	4	4	0	0	0	0	0	0	0	0	0
SGp	4	4	4	0	0	4	4	0	0	0	0	0	0	4	0	0
AG	4	4	4	0	0	4	4	0	0	0	0	0	0	4	0	0
PO	0	0	4	0	0	0	0	0	0	0	0	0	0	4	0	0
PCN	0	4	4	0	0	4	4	0	0	0	4	0	0	0	0	0
CGp	4	4	4	0	0	4	4	0	0	4	0	0	0	0	0	0
TP	4	4	0	0	0	4	4	0	0	0	4	0	0	4	0	0
PP	0	0	0	0	0	0	0	0	0	0	0	0	4	0	0	0
INS	4	4	4	0	0	0	0	0	0	0	0	0	4	0	0	0
H1	0	0	0	0	0	0	0	0	0	0	0	0	0	0	0	4
PT	0	0	0	0	0	0	0	0	0	0	0	4	0	0	0	0
PHa	4	4	4	0	0	0	0	0	0	0	0	4	4	0	0	0
Php	4	4	4	0	0	0	0	0	0	0	4	0	0	4	0	0
TFa	4	4	0	0	0	0	0	0	0	0	0	0	0	4	0	0
TFp	4	4	0	0	0	0	0	0	0	0	0	0	0	4	0	0
TOF	4	4	0	0	0	0	0	0	0	0	0	0	0	4	0	0
TO3	4	4	0	0	0	4	4	0	0	0	0	0	0	4	0	0
T3p	4	4	0	0	0	4	4	0	0	0	0	0	0	4	0	0
T3a	4	4	0	0	0	4	4	0	0	0	0	0	0	4	0	0
T1a	4	4	4	0	0	4	4	0	0	0	0	0	0	4	0	0
T2a	4	4	0	0	0	4	4	0	0	0	0	0	0	4	0	0
T1p	0	4	4	0	0	4	4	0	0	0	0	0	0	4	0	0
T2p	4	4	0	0	0	4	4	0	0	0	0	0	0	4	0	0
TO2	4	4	0	0	0	4	4	0	0	0	0	0	0	4	0	0
OLs	4	4	0	0	0	0	0	0	0	0	0	0	0	4	0	0
OLi	4	4	0	0	0	0	0	0	0	0	0	0	0	4	0	0
OP	4	0	0	0	0	0	0	0	0	0	0	0	0	4	0	0
CN	0	0	0	0	0	0	0	0	0	0	0	0	0	4	0	0
SCLC	0	0	0	0	0	0	0	0	0	0	4	0	0	0	0	0
LG	4	0	0	0	0	0	0	0	0	4	0	0	0	0	0	0
OF	4	4	0	0	0	0	0	0	0	0	0	0	0	4	0	0
CALC	0	0	0	0	0	0	0	0	0	0	0	0	0	0	4	0
