# Supplementary material for: A Proposed Human Structural Brain Connectivity Matrix in the Center for Morphometric Analysis Harvard-Oxford Atlas Framework: A Historical Perspective and Future Direction for Enhancing the Precision of Human Structural Connectivity with a Novel Neuroanatomical Typology
Source: Dev Neurosci. Author manuscript; Available in PMC 2023 Sep 27. (PMC10526721; doi:10.1159/000530358)
Supplement: Supplementary Table S1 [file NIHMS1907642-supplement-Supplementary_Table_S1.xls]

## Sheet: Supplementary Data Table S1
Supplementary Data Table S1: Cortico-cortical connections according to parcellation units and fiber bundles for types 1, 2 and 3 connections.
PU	FP	F1	F2	F3o	F3t	FOC	PRG	FMC	SC	CGa	SMC	PAC	FO	CO	POG	SPL	SGa	SGp	AG	PO	PCN	CGp	TP	PP	INS	H1	PT	PHa	PHp	TFa	TFp	TOF	TO3	T3p	T3a	T1a	T2a	T1p	T2p	TO2	OLs	OLi	OP	CN	SCLC	LG	OF	CALC
FP	0	1	1	2	1	1	2	1	2	2	2	1	2	3F	0	3F	3F	3F	3F	3B,F	3B,C,F	3B	3B,E	3E	3B,D,E,F	0	3D,F	3B,E	3B	3B,E	3B	3B,C	3C	0	3E	3D,F	3F	3D,F	3F	3C,F	3C,F,G	3C,F	3C,F	3B,C	0	3B,C	3B,C	0
F1	1	0	1	2	2	2	1	2	2	2	1	1	2	3F	0	3F	3F	3F	3F	3B,F	3B,C,F	3B	3B	0	3B,F	0	3F	3B	3B	3B	3B	3B,C	3C	0	0	3F	3F	3F	3F	3C,F	3C,F	3C,F	3C,F	3B,C	0	3B,C	3B,C	0
F2	1	1	0	1	1	2	1	2	2	2	2	2	2	3F	0	3F	3F	3F	3F	3B,F	3B,C,F	3B	3B	0	3B,D,F	0	3D,F	3B	3B	3B	3B	3B,C	3C	0	0	3D,F	3F	3D,F	3F	3C,F	3G,C,F	3C,F	3C,F	3B,C	0	3B,C	3B,C	0
F3o	2	2	1	0	1	2	1	2	2	2	2	2	1	3F	0	3F	3F	3F	3F	3F	3C,F	0	3E	3E	3E,F	0	3F	3E	0	3E	0	3C	3C	0	3E	3F	3F	3F	3F	3C,F	3C,F	3C,F	3C,F	3C	0	3C	3C	0
F3t	1	2	1	1	0	1	2	2	2	2	2	2	1	3F	0	3F	3F	3F	3F	3F	3C,F	0	3E	3E	3D,E,F	0	3D,F	3E	0	3E	0	3C	3C	0	3E	3D,F	3F	3D,F	3F	3C,F	3C,F	3C,F	3C,F	3C	0	3C	3C	0
FOC	1	2	2	2	1	0	2	1	1	2	2	2	2	2	0	0	0	0	0	0	3C	0	3E	3E	3D,E	0	3D	3E	0	3E	0	3C	3C	0	3E	3D	0	3D	0	3C	3C	3C	3C	3C	0	3C	3C	0
PRG	2	1	1	1	2	2	0	2	2	1	1	2	2	1	1	0	0	0	0	0	1	1	0	0	0	0	0	0	0	0	0	0	0	0	0	0	0	0	0	0	0	0	0	0	0	0	0	0
FMC	1	2	2	2	2	1	2	0	1	2	2	1	2	2	0	0	0	0	0	3B	3B,C	3B	3B,E	3E	3B,D,E	0	3D	3B,E	3B	3B,E	3B	3B,C	3C	0	3E	3D	0	3D	0	3C	3C	3C	3C	3B,C	0	3B,C	3B,C	0
SC	2	2	2	2	2	1	2	1	0	1	2	1	2	2	0	0	0	0	0	3B	3B	3B	3B,E	3E	3B,D,E	0	3D	3B,E	3B	3B,E	3B	3B	0	0	3E	3D	0	3D	0	0	0	0	0	3B	0	3B	3B	0
CGa	2	2	2	2	2	2	1	2	1	0	1	1	2	2	0	0	0	0	0	3B	3B	3B	3B	0	3B	0	0	3B	3B	3B	3B	3B	0	0	0	0	0	0	0	0	0	0	0	3B	0	3B	3B	0
SMC	2	1	2	2	2	2	1	2	2	1	0	1	2	3F	0	3F	3F	3F	3F	3B,F	3B,C,F	3B	3B	0	3B,F	0	3F	3B	3B	3B	3B	3B,C	3C	0	0	3F	3F	3F	3F	3C,F	3F,C	3C,F	3C,F	3B,C	0	3B,C	3B,C	0
PAC	1	1	2	2	2	2	2	1	1	1	1	0	2	2	0	0	0	0	0	3B	3B,C	3B	3B	0	3B	0	0	3B	3B	3B	3B	3B,C	3C	0	0	0	0	0	0	3C	3C	3C	3C	3B,C	0	3B,C	3B,C	0
FO	2	2	2	1	1	2	2	2	2	2	2	2	0	3F	0	3F	3F	3F	3F	3B,F	3B,C,F	3B	3B	0	3B,D,F	0	3D,F	3B	3B	3B	3B	3B,C	3C	0	0	3D,F	3F	3D,F	3F	3C,F	3C,F	3C,F	3C,F	3C	0	3C	3C	0
CO	3F	3F	3F	3F	3F	2	1	2	2	2	3F	2	3F	0	1	3F	3F	3F	3F	3F	3F	2	0	0	3F	0	3F	0	0	0	0	0	0	0	0	3F	3F	3F	3F	3F	3F	3F	3F	0	0	0	0	0
POG	0	0	0	0	0	0	1	0	0	0	0	0	0	1	0	1	1	2	2	2	1	2	0	0	0	0	0	0	0	0	0	0	0	0	0	0	0	0	0	0	0	0	0	0	0	0	0	0
SPL	3F	3F	3F	3F	3F	0	0	0	0	0	3F	0	3F	3F	1	0	1	1	1	2	1	2	0	0	3F	0	0	0	0	0	0	0	0	0	0	0	0	0	0	0	1	0	0	0	0	0	0	0
SGa	3F	3F	3F	3F	3F	0	0	0	0	0	3F	0	3F	3F	1	1	0	1	2	1	2	2	0	0	3F	0	0	0	0	0	0	0	0	0	0	0	0	0	0	0	0	0	0	0	0	0	0	0
SGp	3F	3F	3F	3F	3F	0	0	0	0	0	3F	0	3F	3F	2	1	1	0	1	1	2	2	0	0	3F	0	1	0	0	0	0	0	0	0	0	0	0	1	1	1	0	0	0	0	0	0	0	0
AG	3F	3F	3F	3F	3F	0	0	0	0	0	3F	0	3F	3F	2	1	2	1	0	2	2	2	3A	0	3F	0	0	3A	3A	3A	3A	0	0	3A	3A	3A	3A	3A	3A	1	1	0	0	0	0	0	0	0
PO	3B,F	3B,F	3B,F	3F	3F	0	0	3B	3B	3B	3B,F	3B	3B,F	3F	2	2	1	1	2	0	2	2	0	0	3B,F	0	1	0	0	0	0	0	0	0	0	0	0	0	0	0	0	0	0	0	0	0	0	0
PCN	3B,C,F	3B,C,F	3B,C,F	3C,F	3C,F	3C	1	3B,C	3B	3B	3B,C,F	3B,C	3B,C,F	3F	1	1	2	2	2	2	0	1	0	0	3B,F	0	0	0	0	0	0	0	0	0	0	0	0	0	0	0	1	0	0	1	1	1	0	1
CGp	3B	3B	3B	0	0	0	1	3B	3B	3B	3B	3B	3B	2	2	2	2	2	2	2	1	0	0	0	3B	0	0	0	1	0	0	0	0	0	0	0	0	0	0	0	0	0	0	0	0	1	0	0
TP	3B,E	3B	3B	3E	3E	3E	0	3B,E	3B,E	3B	3B	3B	3B	0	0	0	0	0	3A	0	0	0	0	1	3B,E	2	2	1	2	1	2	3A	3A	2	1	1	1	2	2	3A	3A	3A	3A	0	0	3A	3A	0
PP	3E	0	0	3E	3E	3E	0	3E	3E	0	0	0	0	0	0	0	0	0	0	0	0	0	1	0	3E	1	2	2	2	2	2	2	2	2	2	1	2	1	2	2	0	0	0	0	0	0	0	0
INS	3B,D,E,F	3B,F	3B,D,F	3E,F	3D,E,F	3D,E	0	3B,D,E	3B,D,E	3B	3B,F	3B	3B,D,F	3F	0	3F	3F	3F	3F	3B,F	3B,F	3B	3B,E	3E	0	1	3D,F	3B,E	3B	3B,E	3B	3B	0	0	3E	3D,F	3F	3D,F	3F	3F	3F	3F	3F	3B	0	3B	3B	0
H1	0	0	0	0	0	0	0	0	0	0	0	0	0	0	0	0	0	0	0	0	0	0	2	1	1	0	1	2	2	2	2	2	2	2	2	2	2	2	2	2	0	0	0	0	0	0	0	0
PT	3D,F	3F	3D,F	3F	3D,F	3D	0	3D	3D	0	3F	0	3D,F	3F	0	0	0	1	0	1	0	0	2	2	3D,F	1	0	2	2	2	2	2	2	2	2	1	2	1	2	2	0	0	0	0	0	0	0	0
PHa	3B,E	3B	3B	3E	3E	3E	0	3B,E	3B,E	3B	3B	3B	3B	0	0	0	0	0	3A	0	0	0	1	2	3B,E	2	2	0	1	1	1	3A	3A	2	2	2	2	2	2	3A	3A	3A	3A	0	0	3A	3A	0
PHp	3B	3B	3B	0	0	0	0	3B	3B	3B	3B	3B	3B	0	0	0	0	0	3A	0	0	1	2	2	3B	2	2	1	0	2	1	3A	3A	2	2	2	2	2	2	3A	3A	3A	3A	0	0	3A	3A	0
TFa	3B,E	3B	3B	3E	3E	3E	0	3B,E	3B,E	3B	3B	3B	3B	0	0	0	0	0	3A	0	0	0	1	2	3B,E	2	2	1	2	0	1	3A	3A	1	1	2	2	2	2	3A	3A	3A	3A	0	0	3A	3A	0
TFp	3B	3B	3B	0	0	0	0	3B	3B	3B	3B	3B	3B	0	0	0	0	0	3A	0	0	0	2	2	3B	2	2	1	1	1	0	3A	3A	1	1	2	2	2	2	3A	3A	3A	3A	0	0	3A	3A	0
TOF	3B,C	3B,C	3B,C	3C	3C	3C	0	3B,C	3B	3B	3B,C	3B,C	3B,C	0	0	0	0	0	0	0	0	0	3A	2	3B	2	2	3A	3A	3A	3A	0	1	3A	3A	3A	3A	3A	3A	2	0	1	0	0	0	1	1	0
TO3	3C	3C	3C	3C	3C	3C	0	3C	0	0	3C	3C	3C	0	0	0	0	0	0	0	0	0	3A	2	0	2	2	3A	3A	3A	3A	1	0	3A	3A	3A	3A	3A	3A	1	0	1	0	0	0	0	1	0
T3p	0	0	0	0	0	0	0	0	0	0	0	0	0	0	0	0	0	0	3A	0	0	0	2	2	0	2	2	2	2	1	1	3A	3A	0	1	2	1	2	1	3A	3A	3A	3A	0	0	3A	3A	0
T3a	3E	0	0	3E	3E	3E	0	3E	3E	0	0	0	0	0	0	0	0	0	3A	0	0	0	1	2	3E	2	2	2	2	1	1	3A	3A	1	0	2	1	2	1	3A	3A	3A	3A	0	0	3A	3A	0
T1a	3D,F	3F	3D,F	3F	3D,F	3D	0	3D	3D	0	3F	3F	3D,F	3F	0	0	0	0	3A	0	0	0	1	1	3D,F	2	1	2	2	2	2	3A	3A	2	2	0	1	1	1	3A	3A	3A	3A	0	0	3A	3A	0
T2a	3F	3F	3F	3F	3F	0	0	0	0	0	3F	3F	3F	3F	0	0	0	0	3A	0	0	0	1	2	3F	2	2	2	2	2	2	3A	3A	1	1	1	0	1	1	3A	3A	3A	3A	0	0	3A	3A	0
T1p	3D,F	3F	3D,F	3F	3D,F	3D	0	3D	3D	0	3F	3F	3D,F	3F	0	0	0	1	3A	0	0	0	2	1	3D,F	2	1	2	2	2	2	3A	3A	2	2	1	1	0	1	3A	3A	3A	3A	0	0	3A	3A	0
T2p	3F	3F	3F	3F	3F	0	0	0	0	0	3F	3F	3F	3F	0	0	0	1	3A	0	0	0	2	2	3F	2	2	2	2	2	2	3A	3A	1	1	1	1	1	0	3A	3A	3A	3A	0	0	3A	3A	0
TO2	3C,F	3C,F	3C,F	3C,F	3C,F	3C	0	3C	0	0	3C,F	3C,F	3C,F	3F	0	0	0	1	1	0	0	0	3A	2	3F	2	2	3A	3A	3A	3A	2	1	3A	3A	3A	3A	3A	3A	0	1	1	0	0	0	0	0	0
OLs	3C,F	3C,F	3C,F	3C,F	3C,F	3C	0	3C	0	0	3F,C	3C,F	3C,F	3F	0	1	0	0	1	0	1	0	3A	0	3F	0	0	3A	3A	3A	3A	0	0	3A	3A	3A	3A	3A	3A	1	0	1	1	1	2	2	2	2
OLi	3C,F	3C,F	3C,F	3C,F	3C,F	3C	0	3C	0	0	3C,F	3C,F	3C,F	3F	0	0	0	0	0	0	0	0	3A	0	3F	0	0	3A	3A	3A	3A	1	1	3A	3A	3A	3A	3A	3A	1	1	0	1	2	2	2	1	2
OP	3C,F	3C,F	3C,F	3C,F	3C,F	3C	0	3C	0	0	3C,F	3C,F	3C,F	3F	0	0	0	0	0	0	0	0	3A	0	3F	0	0	3A	3A	3A	3A	0	0	3A	3A	3A	3A	3A	3A	0	1	1	0	1	1	1	1	1
CN	3B,C	3B,C	3B,C	3C	3C	3C	0	3B,C	3B	3B	3B,C	3B,C	3B,C	0	0	0	0	0	0	0	1	0	0	0	3B	0	0	0	0	0	0	0	0	0	0	0	0	0	0	0	1	2	1	0	1	2	2	2
SCLC	0	0	0	0	0	0	0	0	0	0	0	0	0	0	0	0	0	0	0	0	1	0	0	0	0	0	0	0	0	0	0	0	0	0	0	0	0	0	0	0	2	2	1	1	0	2	2	1
LG	3B,C	3B,C	3B,C	3C	3C	3C	0	3B,C	3B	3B	3B,C	3B,C	3B,C	0	0	0	0	0	0	0	1	1	3A	0	3B	0	0	3A	3A	3A	3A	1	0	3A	3A	3A	3A	3A	3A	0	2	2	1	2	2	0	1	1
OF	3B,C	3B,C	3B,C	3C	3C	3C	0	3B,C	3B	3B	3B,C	3B,C	3B,C	0	0	0	0	0	0	0	0	0	3A	0	3B	0	0	3A	3A	3A	3A	1	1	3A	3A	3A	3A	3A	3A	0	2	1	1	2	2	1	0	2
CALC	0	0	0	0	0	0	0	0	0	0	0	0	0	0	0	0	0	0	0	0	1	0	0	0	0	0	0	0	0	0	0	0	0	0	0	0	0	0	0	0	2	2	1	2	1	1	2	0
Key for '3' Connections:
A - Inferior Longitudinal Fascicle
B - Cingulum Bundle
C - Occipito-frontal Fascicle
D - Extreme Capsule
E - Uncinate Fascicle
F - Superior Longitudinal Fascicle
Type 1 and Type 2 connections are by definition.
